# Supplementary material for: A One-Health evaluation of the burden of cystic echinococcosis and its prevention costs: Case study from a hypo-endemic area in Italy
Source: One Health. 2021 Aug 30;13:100320. doi: 10.1016/j.onehlt.2021.100320 (PMC8413884; doi:10.1016/j.onehlt.2021.100320)
Supplement: Supplementary file 1 — Supplementary material S1 HDRs human echinococcosis Veneto. [file mmc1.xlsx]

## Sheet: Human CE HDRs 2005-2016
ID	Year	reg_res	prov_res	com_res	cittad	sesso	età	data_ric	data_dim	gg_deg	dpr (ICD9CM in Italian)	tipo_drg10	Treatments in subsequent admissions	Assigned treatment	Cyst localization
2	2008	50	PD	Albignasego	Moldova	2	23	20080629	20080708	10	echinococcosi cistica epatica	S	S	S	CE-Liver
3	2012	50	PD	Albignasego	Moldova	2	51	20120521	20120529	8	echinococcosi cistica epatica	S	S	S	CE-Liver
4	2015	50	PD	Albignasego	IT	2	35	20150524	20150604	11	echinococcosi epatica non specificata	S	S	S	CE-Liver
6	2012	50	PD	Anguillara veneta	marocco	2	46	20121125	20121130	5	220	M	M	M	npCE
8	2005	50	VI	Asiago	Tunisia	1	38	20050730	20050805	6	78900	M		M	npCE-Liver
9	2006	50	TV	Asolo	Marocco	1	27	20060420	20060428	8	Echinococcosi cistica epatica	M	M_M	M	CE-Liver
10	2010	50	TV	Asolo	Macedonia	2	19	20101224	20101228	4	echinococcosi epatica non specificata	M	M_S	S	CE-Liver
11	2012	50	PD	bagnoli di Sopra	IT	2	73	20120426	20120503	7	echinococcosi epatica non specificata	M	M	M	CE-Liver
12	2012	50	PD	bagnoli di Sopra	marocco	2	73	20120617	20120711	24	echinococcosi alveolare epatica	S	S	S	CE-Liver
13	2007	50	VI	Barbarano Vicentino	Mauritania	1	23	20071121	20071206	15	echinococcosi cistica polmonare	M	M	M	CE-Lung
14	2010	50	VI	Bassano del Grappa	Albania	1	23	20100218	20100301	11	echinococcosi epatica non specificata	M	M_S	S	CE-Liver
16	2005	50	VR	Belfiore	marocco	1	50	20050302	20050309	7	69	M		M	npCE-Lung
18	2008	50	BL	Belluno	IT	2	50	20080312	20080312	1	echinococcosi alveolare non specificata	S	S	S	CE
19	2009	50	BL	Belluno	Moldova	2	34	20090112	20090123	11	echinococcosi epatica non specificata	S	S	S	CE-Liver
10	2006	50	RO	bergantino		2	58	20060108	20060130	22	Echinococcosi cistica epatica	M	M	M	CE-Liver
21	2013	50	RO	Bergantino	Marocco	2	55	20131123	20131129	6	23871	M		M	npCE-Liver
22	2005	50	VR	Bevilacqua	marocco	2	35	20050707	20050720	13	Echinococcosi epatica non specificata	S	S	S	CE-Liver
23	2015	50	VI	Bolzano Vicentino	Romania	2	53	20151026	20151030	4	echinococcosi alveolare non specificata	S	S	S	CE
24	2009	50	VR	Bovolone	IT	1	61	20090406	20090504	28	altre e non specificate echinococcosi	S	S	S	CE
25	2013	50	VR	Bovolone	Marocco	1	48	20131014	20131021	7	echinococcosi alveolare epatica	M	M_S_M	S	CE-Liver
26	2009	50	VR	Brentino Belluno	Marocco	2	31	20090222	20090227	5	echinococcosi epatica non specificata	S	S_M	S	CE-Liver
27	2008	50	VR	Bussolengo	Romania	1	26	20080729	20080908	10	echinococcosi epatica non specificata	S	S	S	CE-Liver
28	2014	50	VR	Bussolengo	IT	2	47	20140107	20140110	3	echinococcosi cistica epatica	M	M_M_M	M	CE-Liver
29	2014	50	VR	Bussolengo	IT	2	33	20140625	20140703	8	27801	S	S	S	CE-Liver
31	2013	50	TV	Caerano di san Marco	Moldova	2	51	20130528	20130605	8	echinococcosi epatica non specificata	M	M	M	CE-Liver
33	2009	50	VI	Camisano Vicentino	Marocco	2	16	20091029	20091104	6	echinococcosi epatica non specificata	M	M_M_S	S	CE-Liver
34	2010	50	VI	Camisano Vicentino	marocco	2	14	20100415	20100430	15	altre e non specificate echinococcosi	M	M_S	S	CE-Liver
35	2005	50	VE	campagna Lupia	IT	2	80	20041216	20050102	17	echinococcosi cistica polmonare	M	M	M	CE-Lung
36	2005	50	VE	campagna Lupia	Romania	1	30	20050128	20050204	7	echinococcosi cistica polmonare	M	M_S_S_M	S	CE-Lung
37	2006	50	PD	campo san Martino	Romania	1	33	20061111	20061121	10	echinococcosi epatica non specificata	S	S	S	CE-Liver
38	2012	50	PD	campodarsego	Romania	1	43	20120214	20120221	7	echinococcosi cistica epatica	S	S	S	CE-Liver
39	2014	50	PD	campodarsego	IT	2	54	20140404	20140407	3	echinococcosi alveolare non specificata	S	S	S	CE
41	2006	50	PD	Camposampieno	Algeria	1	30	20060107	20060117	10	echinococcosi epatica non specificata	S	S	S	CE-Liver
42	2012	50	TV	cappella Maggiore	Macedonia	1	50	20120610	20120619	9	echinococcosi cistica epatica	S	S	S	CE-Liver
45	2013	50	PD	carmignano di Brenta	IT	1	57	20130114	20131231	17	echinococcosi epatica non specificata	M	M	M	CE-Liver
46	2008	50	VR	Castel d'Azzano	IT	1	75	20080522	20080530	8	1623	S	S	S	CE-Liver
47	2014	50	TV	Castelfranco Veneto	IT	2	89	20140611	20140703	22	41071	M		M	npCE-Liver
48	2006	50	VI	Castelgomberto	IT	2	36	20061003	20061008	5	echinococcosi epatica non specificata	S	S	S	CE-Liver
49	2011	50	TV	castello di Godego	Marocco	1	45	20111006	20111012	6	5856	S		S	npCE-Liver
50	2005	50	VR	Castelnuovo del Garda	IT	1	43	20050316	20050326	10	Altre echinococcosi non specificate	S	S_S_M_M	S	CE-Liver
51	2014	50	VE	Cavallino-Treporti	Kosovo	2	43	20140615	20140722	7	echinococcosi cistica epatica	M	M	M	CE-Liver
52	2013	50	VE	Cavarzere	IT	2	92	20130513	20130525	12	485	M		M	npCE-Liver
53	2007	50	VI	Chiampo	Ghana	1	35	20071119	20071122	3	7806	M		M	npCE
54	2013	50	VE	Cinto Caomaggiore	IT	2	67	20130809	20130822	13	27651	M		M	npCE-Liver
55	2005	50	TV	Cison di Valmarino	Serbia e Montenegro	1	39	20050125	20050201	7	2395	S		S	npCE-Liver
56	2012	50	PD	Cittadella	Romania	2	47	20120925	20120928	3	echinococcosi cistica epatica	M	M	M	CE-Liver
57	2011	50	TV	Codognè	Serbia	1	24	20110401	20110406	5	echinococcosi cistica polmonare	M	M	M	CE-Lung
58	2005	50	VI	Cogollo del Cengio	IT	1	58	20050502	20050507	5	Echinococcosi epatica non specificata	S	S	S	CE-Liver
59	2016	50	VI	Cogollo del Cengio	IT	2	87	20161121	20161209	19	echinococcosi epatica non specificata	M	M	M	CE-Liver
60	2012	50	VE	Cona	marocco	2	24	20120222	20120228	6	echinococcosi cistica epatica	S	S	S	CE-Liver
61	2016	50	VE	Concordia sagittaria	IT	2	70	20160523	20160531	8	5768	M		M	npCE
62	2016	50	VE	Concordia sagittaria	Albania	1	38	20160415	20160430	15	echinococcosi cistica polmonare	M	M_M	M	CE-Lung
63	2010	50	TV	Conegliano	Kosovo	1	40	20101127	20101130	3	485	M		M	npCE-Liver
65	2006	50	PD	Correzzola	Marocco	2	30	20061214	20061228	14	Echinococcosi cistica epatica	S	S	S	CE-Liver
66	2008	50	VE	Dolo	Romania	2	30	20080930	20081007	7	echinococcosi cistica epatica	S	S	S	CE-Liver
68	2007	50	PD	Este	Moldova	2	29	20071115	20071123	8	echinococcosi cistica epatica	S	S	S	CE-Liver
69	2008	50	PD	Este	Romania	2	26	20080612	20080619	7	echinococcosi epatica non specificata	S	S	S	CE-Liver
70	2011	50	TV	Farra di Soligo	Marocco	2	25	20110608	20110614	6	echinococcosi epatica non specificata	S	S	S	CE-Liver
71	2006	50	BL	Feltre	Marocco	1	34	20061009	20061024	15	Echinococcosi cistica epatica	S	S	S	CE-Liver
72	2012	50	VR	Ferrara di Monte baldo	IT	1	77	20120206	20120214	8	altre e non specificate echinococcosi	S	S	S	CE
72	2011	50	TV	Follina	Romania	1	23	20111109	20111120	11	echinococcosi cistica epatica	S	S	S	CE-Liver
74	2011	50	TV	Fontanelle	Tunisia	2	34	20111009	20111014	5	echinococcosi epatica non specificata	S	S	S	CE-Liver
75	2014	50	TV	Fonte	marocco	1	39	20140225	20140303	8	echinococcosi cistica epatica	S	S	S	CE-Liver
76	2014	50	RO	Frassinelle Polesine	IT	1	53	20140126	20140205	9	5715	M		M	npCE-Liver
77	2015	50	VI	Gambellara	IT	1	41	20150907	20150917	10	echinococcosi epatica non specificata	S	S	S	CE-Liver
79	2012	50	VR	Grezzana	marocco	1	52	20120829	20121006	7	echinococcosi alveolare epatica	S	S_S	S	CE-Liver
80	2007	50	VR	Isola della Scala	Marocco	1	27	20071011	20071101	20	echinococcosi epatica non specificata	S	S	S	CE-Liver
81	2009	50	VR	Isola della Scala	Marocco	1	72	20090902	20090914	12	57400	M		M	npCE
82	2010	50	TV	Istrana	Serbia	2	55	20100120	20100125	5	echinococcosi epatica non specificata	S	S	S	CE-Liver
83	2005	50	BL	Lamon	IT	1	52	20050516	20050604	18	4532	M		M	npCE-Liver
85	2012	50	VR	Legnago	marocco	1	52	20120223	20120229	6	altre e non specificate echinococcosi	M	M_M	M	CE
86	2014	50	VR	Legnago	marocco	2	50	20140423	20140509	16	altre e non specificate echinococcosi	M	M	M	CE
87	2012	50	PD	Loreggia	IT	2	40	20121029	20121101	2	65801	S		S	npCE-Liver
88	2012	50	RO	Loreo	marocco	1	24	20120908	20120922	14	echinococcosi epatica non specificata	S	S	S	CE-Liver
89	2013	50	RO	Lusia	IT	1	86	20131214	20131220	6	51881	M		M	npCE-Liver
90	2013	50	PD	maestrino	Romania	2	32	20130125	20130129	4	echinococcosi cistica epatica	S	S	S	CE-Liver
92	2016	50	TV	mareno di Piave	Albania	1	20	20160418	20160522	4	echinococcosi cistica polmonare	S	S_M	S	CE-Lung
94	2013	50	VE	Mirano	Marocco	1	25	20130202	20130211	9	altre e non specificate echinococcosi	S	S	S	CE
95	2011	50	TV	Mogliano Veneto	IT	2	65	20111006	20111019	13	echinococcosi cistica altre localizzazioni	M	M	M	CE
96	2015	50	TV	Mogliano Veneto	Moldova	2	32	20150128	20150202	4	echinococcosi epatica non specificata	S	S	S	CE-Liver
98	2013	50	PD	Monselice	Marocco	1	37	20130122	20130124	2	echinococcosi cistica epatica	M	M_M_M	M	CE-Liver
99	2011	50	TV	Montebelluna	Marocco	2	36	20110706	20110712	6	echinococcosi alveolare epatica	S	S	S	CE-Liver
100	2009	50	VI	Montecchio Maggiore	Serbia	2	53	20090928	20090930	2	echinococcosi epatica non specificata	M	M	M	CE-Liver
101	2012	50	VI	Montecchio Maggiore	IT	1	74	20120924	20121123	59	3441	M		M	npCE
102	2008	50	VI	Montecchio Precalcino	224	2	34	20080811	20080819	8	echinococcosi epatica non specificata	S	S	S	CE-Liver
103	2012	50	PD	Montegrotto Terme	IT	1	65	20120423	20120430	7	echinococcosi cistica epatica	S	S	S	CE-Liver
104	2007	50	VR	Monterforte d'alpone	Marocco	1	21	20070507	20070519	12	1288	M	M	M	npCE-Liver
105	2007	50	VR	Monterforte d'alpone	Marocco	1	21	20070618	20070622	4	echinococcosi cistica epatica	M	M_M_S_M	S	CE-Liver
106	2007	50	VR	Monterforte d'alpone	Marocco	1	26	20070328	20070424	26	altre e non specificate echinococcosi	S	S	S	CE
107	2012	50	TV	Morgano	IT	2	89	20120830	20120919	19	78552	M	M	M	npCE
108	2013	50	TV	Moriago della Battaglia	Marocco	1	41	20130601	20130614	13	echinococcosi epatica non specificata	M	M_M_M_M	M	CE-Liver
109	2007	50	VE	Musile di Piave	Moldova	2	39	20070917	20070924	7	57450	S	M	S	CE-Liver
110	2012	50	VE	Musile di Piave	Cina	1	38	20121110	20121127	17	2396	M		M	npCE
115	2006	50	VE	Noeale	Romania	1	35	20061027	20061031	4	echinococcosi epatica non specificata	M	M	M	CE-Liver
116	2007	50	VR	Nogara	Romania	1	20	20070717	20070728	11	echinococcosi epatica non specificata	S	S	S	CE-Liver
118	2012	50	VI	Noventa Vicentina	marocco	1	30	20120729	20120807	8	altre e non specificate echinococcosi	S	S	S	CE
119	2006	50	RO	Occhiobello	IT	2	75	20051219	20060127	8	71515	M		M	npCE-Liver
121	2010	50	TV	Oderzo	Macedonia	1	20	20100525	20100726	61	echinococcosi alveolare epatica	M	M	M	CE-Liver
122	2006	50	VR	Oppeano	IT	1	44	20061114	20061117	3	7806	M		M	npCE-Liver
124	2010	50	VI	Orgiano	marocco	1	47	20100609	20100623	4	echinococcosi epatica non specificata	S	S	S	CE-Liver
126	2008	50	PD	Padova	Moldova	2	58	20071212	20080107	25	echinococcosi epatica non specificata	S	S	S	CE-Liver
128	2010	50	PD	padova	IT	2	92	20101029	20101201	32	41091	M		M	npCE-Liver
129	2011	50	PD	padova	IT	1	79	20110228	20110310	12	3313	M		M	npCE-Liver
130	2011	50	PD	padova	Moldova	2	44	20110619	20110624	5	echinococcosi epatica non specificata	S	S	S	CE-Liver
132	2013	50	PD	padova	IT	1	88	20130615	20130626	11	2357	M		M	npCE
133	2013	50	PD	padova	Romania	2	58	20130421	20130425	4	57420	M		M	npCE-Liver
134	2013	50	PD	padova	Tunisia	1	34	20130429	20130502	3	echinococcosi alveolare altre localizzazioni	M	M	M	CE
135	2014	50	PD	Padova	Moldova	2	40	20140417	20140423	6	echinococcosi epatica non specificata	S	S	S	CE-Liver
136	2016	50	PD	Padova	IT	1	51	20160711	20160903	52	altre enon specificate echinococcosi	S	S	S	CE
137	2016	50	PD	Padova	Albania	2	33	20160414	20160418	4	echinococcosi epatica non specificata	S	S	S	CE-Liver
138	2007	50	TV	Paese	IT	2	80	20070405	20070423	18	echinococcosi cistica altre localizazzioni	S	S_M	S	CE
139	2008	50	TV	Paese	Marocco	1	45	20080623	20080625	2	echinococcosi citica epatica	M	M_S_M	S	CE-Liver
140	2009	50	TV	Paese	Costa d'Avorio	1	50	20090911	20090919	8	echinococcosi alveolare epatica	S	S	S	CE-Liver
141	2007	50	VR	Pescantina	IT	2	54	20070322	20070328	6	altre e non specificate echinococcosi	M	M	M	CE
142	2013	50	PD	Piazzola sul Brenta	Romania	1	47	20130603	20130805	62	echinococcosi epatica non specificata	S	S	S	CE-Liver
143	2009	50	BL	Pieve di Cadore	IT	1	79	20090216	20090216	1	echinococcosi epatica non specificata	M	M	M	CE-Liver
145	2011	50	TV	Pieve di Soligo	400	1	24	20110303	20110316	13	echinococcosi cistica polmonare	S	S	S	CE-Lung
146	2014	50	TV	Pieve di Soligo	camerun	2	31	20140707	20140721	14	65101	S		S	npCE-Liver
147	2012	50	VI	Piovene Rocchette	Romania	2	27	20121105	20121113	8	echinococcosi epatica non specificata	M	M_S	S	CE-Liver
148	2016	50	VI	Piovene Rocchette	Moldova	2	27	20160729	20160802	3	echinococcosi cistica epatica	M	M	M	CE-Liver
149	2010	50	RO	Polesella	Serbia	2	18	20101019	20101024	5	echinococcosi epatica non specificata	S	S	S	CE-Liver
150	2014	50	BL	Ponte nelle Alpi	224	2	34	20140428	20140508	10	echinococcosi cistica epatica	S	S	S	CE-Liver
151	2013	50	RO	Porto Tolle	IT	2	35	20130423	20130501	9	echinococcosi epatica non specificata	S	S	S	CE-Liver
152	2012	50	VE	Portogruaro	Moldova	1	45	20121205	20121216	11	echinococcosi epatica non specificata	S	S	S	CE-Liver
153	2006	50	TV	Povegliano	Tunisia	1	21	20060427	20060531	4	Echinococcosi cistica epatica	S	S	S	CE-Liver
154	2006	50	VE	Pramaggiore	IT	1	63	20060925	20061010	15	altre e non specificate echinococcosi	M	M	M	CE
155	2014	50	VE	Quarto d'Altino	Romania	2	58	20140401	20140418	17	486	M		M	npCE-Liver
156	2016	50	TV	Quinto di Treviso	Burkina Faso	1	55	20161027	20161101	4	altre enon specificate echinococcosi	M	M	M	CE
157	2005	50	TV	Quintodi Treviso	IT	1	35	20050706	20050811	35	echinococcosi cistica epatica	M	M	M	CE-Liver
158	2015	50	TV	Riese Pio X	Romania	2	38	20150121	20150126	5	altre e non specificate echinococcosi	S	S + M	S	CE
159	2007	50	999	Romania	Romania	1	48	20070123	20070226	33	echinococcosi alveolare epatica	M	M	M	CE-Liver
160	2007	50	999	Romania	Romania	1	27	20070509	20070611	32	3314	S	S	S	npCE-Liver
161	2016	50	VI	Romano d'Ezzelino	Macedonia	2	52	20160921	20160930	9	echinococcosi epatica non specificata	S	S	S	CE-Liver
162	2008	50	VI	Rosà	Marocco	1	10	20080919	20081020	31	486	M		M	npCE
163	2008	50	VI	Rosà	IT	1	30	20080527	20080609	12	echinococcosi epatica non specificata	S	S	S	CE-Liver
164	2009	50	VR	Roverchiara	Romania	1	20	20091030	20091109	9	echinococcosi epatica non specificata	S	S	S	CE-Liver
165	2010	50	VR	Roverchiara	IT	1	35	20091125	20100325	120	7812	M		M	npCE-Liver
166	2005	50	RO	Rovigo	IT	2	36	20051101	20051112	11	Echinococcosi alveolare epatica	S	S	S	CE-Liver
167	2009	50	PD	Rubano	IT	2	73	20090216	20090224	5	42731	M		M	npCE
168	2012	50	PD	Saletto	marocco	1	30	20120625	20120703	8	altre e non specificate echinococcosi	M	M	M	CE
170	2011	50	VE	Salzano	IT	1	62	20111211	20111222	11	echinococcosi epatica non specificata	M	M_M	M	CE-Liver
173	2009	50	VE	San Donà di Piave	Marocco	1	33	20090527	20090529	2	echinococcosi citica epatica	M	M_S_M	S	CE-Liver
174	2016	50	VE	san Donà di Piave	IT	2	72	20160310	20160317	7	echinococcosi epatica non specificata	S	S	S	CE-Liver
175	2012	50	PD	san Giorgio delle Pertiche	marocco	1	34	20120529	20120608	9	echinococcosi epatica non specificata	S	S	S	CE-Liver
176	2009	50	VR	San Giovanni Lupatoto	IT	2	61	20090609	20090614	5	echinococcosi epatica non specificata	S	S	S	CE-Liver
177	2009	50	VR	San Giovanni Lupatoto	IT	2	53	20090112	20090113	1	echinococcosi epatica non specificata	M	M_S_M	S	CE-Liver
178	2009	50	VR	san Martino Buon Albergo	Marocco	2	31	20090307	20090401	24	echinococcosi epatica non specificata	S	S_M	S	CE-Liver
179	2013	50	VR	San Martino Buon Albergo	IT	2	67	20130603	20130607	4	5728	S		S	npCE-Liver
180	2010	50	VR	San Martino Buon Albergo	IT	1	81	20100608	20100614	6	41011	S		S	npCE-Liver
181	2011	50	VR	Zevio	IT	2	71	20110719	20110806	17	5733	M		M	npCE
184	2012	50	PD	san Martino di Lupari	IT	1	53	20111229	20120105	6	echinococcosi cistica polmonare	M	M_S	S	CE-Lung
185	2011	50	BL	San Pietro di Cadore	IT	2	34	20110605	20110610	5	altre e nons pecificate echinococcosi	M	M	M	CE
186	2013	50	BL	santa giustina	Romania	1	34	20130715	20130716	1	V641	M	S	M	CE-Liver
189	2009	50	TV	santa Lucia di Piave	Macedonia	2	15	20090508	20090703	55	altre e non specificate echinococcosi	M	M_S	S	CE-Liver
190	2009	50	TV	santa Lucia di Piave	IT	2	16	20091222	20091224	2	altre e non specificate echinococcosi	S	S	S	CE
191	2008	50	VR	Sant'Ambrogio di Valpolicella	Tunisia	1	25	20080429	20080508	9	20160	M		M	npCE-Liver
192	2005	50	VR	Sant'Anna d'Alfaedo	IT	1	80	20051213	20051224	11	42091	M		M	npCE-Liver
193	2014	50	VI	santorso	IT	2	32	20141013	20141013	1	V642	M	S	M	CE-Liver
194	2005	50	VI	Schio	Romania	1	37	20050601	20050604	3	Altre echinococcosi non specificate	M	M_M_M_S	S	CE
195	2012	50	VI	Schio	Macedonia	1	25	20120110	20120117	7	echinococcosi epatica non specificata	S	S	S	CE-Liver
195	2012	50	VI	Schio	marocco	2	39	20120227	20120313	16	echinococcosi epatica non specificata	M	M_S	S	CE-Liver
196	2005	50	BL	Sedico	IT	2	61	20050801	20050804	3	Echinococcosi alveolare epatica	M	M_M_M	M	CE-Liver
197	2005	50	BL	Seren del Grappa	marocco	1	11	20050315	20050608	23	Altre echinococcosi non specificate	M	M	M	CE
198	2009	50	TV	sernaglia della battaglia	IT	1	45	20090717	20090724	7	echinococcosi epatica non specificata	M	M_M_M	M	CE-Liver
199	2016	50	TV	Sernaglia della battaglia	IT	2	42	20161211	20161215	4	6266	S		S	npCE
200	2011	50	TV	Silea	IT	1	83	20110621	20110728	7	41519	M		M	npCE
201	2007	50	VR	Sommacampagna	IT	2	49	20070308	20070312	4	altre e non specificate echinococcosi	M	M	M	CE
202	2006	50	VR	Sona	Romania	1	34	20061127	20061130	3	echinococcosi cistica altre localizzazioni	M	M	M	CE
203	2008	50	VE	Spinea	Romania	1	49	20080110	20080421	101	echinococcosi epatica non specificata	S	S	S	CE-Liver
205	2009	50	VE	Spinea	Moldova	1	29	20091118	20091217	29	7032	M		M	npCE-Liver
207	2013	50	TV	Susegana	Macedonia	1	23	20130227	20130301	4	echinococcosi epatica non specificata	M	M_M_M	M	CE-Liver
210	2006	50	VI	Thiene	Marocco	2	28	20060428	20060517	19	echinococcosi epatica non specificata	M	M	M	CE-Liver
211	2010	50	VI	Thiene	marocco	1	30	20101012	20101102	20	echinococcosi epatica non specificata	S	S	S	CE-Liver
212	2012	50	PD	trebaseleghe	Albania	2	39	20121216	20121229	13	59010	M		M	npCE-Liver
213	2013	50	PD	Trebaseleghe	Marocco	2	30	20130718	20130724	6	echinococcosi cistica epatica	S	S	S	CE-Liver
214	2007	50	VR	Tregnago	Marocco	2	23	20070411	20070515	34	echinococcosi epatica non specificata	M	M_M_S_M	S	CE-Liver
215	2011	50	TV	Trevignano	Marocco	1	40	20110328	20110405	7	echinococcosi epatica non specificata	S	S_M_M	S	CE-Liver
216	2007	50	TV	Treviso	IT	1	63	20071112	20071116	4	echinococcosi epatica non specificata	M	M	M	CE-Liver
217	2008	50	TV	Treviso	Serbia	1	30	20080427	20080506	9	echinococcosi citica epatica	M	M	M	CE-Liver
218	2015	50	TV	Treviso	Bosnia Erzegovina	1	61	20150420	20150422	2	3222	M		M	npCE
219	2006	50	VI	Trissino	IT	2	20	20060703	20060714	11	Echinococcosi cistica epatica	M	M_M_S	S	CE-Liver
220	2014	50	VI	Trissino	IT	2	48	20140516	20140530	14	485	M		M	npCE-Liver
223	2010	50	VI	Valdastico	Romania	1	16	20100901	20100901	1	echinococcosi alveolare non specificata	M	M_M_M_M_S	S	CE-Liver
224	2005	50	VR	Valeggio sul Mincio	IT	2	23	20050303	20050323	20	echinococcosi cistica epatica	S	S	S	CE-Liver
226	2014	50	VR	Vastenanova	marocco	2	15	20141201	20141206	5	echinococcosi epatica non specificata	S	S	S	CE-Liver
227	2015	50	VR	Vastenanova	IT	2	65	20150317	20150331	14	34510	M		M	npCE-Liver
228	2011	50	TV	Vazzola	Kosovo	2	25	20110910	20110916	6	altre e nons pecificate echinococcosi	M	M	M	CE
230	2005	50	VE	Venezia	IT	2	59	20050404	20050418	14	Echinococcosi epatica non specificata	M	M	M	CE-Liver
232	2006	50	VE	Venezia	IT	1	64	20060628	20060706	8	echinococcosi epatica non specificata	M	M	M	CE-Liver
234	2006	50	VE	Venezia	IT	2	83	20060301	20060323	22	5715	M		M	npCE-Liver
238	2009	50	VE	Venezia	Moldova	2	15	20090605	20090607	2	altre e non specificate echinococcosi	M	M	M	CE-Liver
239	2009	50	VE	Venezia	IT	1	46	20090912	20090921	9	echinococcosi epatica non specificata	S	S	S	CE-Liver
241	2010	50	VE	Venezia	marocco	1	47	20100127	20100130	3	5720	M		M	npCE-Liver
242	2010	50	VE	Venezia	Guinea	1	52	20100531	20100608	8	echinococcosi epatica non specificata	M	M	M	CE-Liver
244	2014	50	VE	Venezia	Romania	2	53	20140506	20140512	6	4829	M		M	npCE-Liver
245	2014	50	VE	Venezia	IT	2	84	20141211	20141217	6	45342	M		M	npCE-Liver
246	2015	50	VE	Venezia	IT	1	79	20151211	20151217	6	57421	M		M	npCE-Liver
247	2005	50	VR	Verona	marocco	1	36	20050622	20050627	5	echinococcosi cistica epatica	M	M	M	CE-Liver
248	2005	50	VR	Verona	marocco	1	13	20041216	20050516	180	Echinococcosi epatica non specificata	S	S	S	CE-Liver
249	2008	50	VR	Verona	Marocco	1	60	20080715	20080718	3	5720	M		M	npCE-Liver
250	2012	50	VR	Verona	marocco	1	52	20121219	20121221	2	altre e non specificate echinococcosi	S	S	S	CE
251	2005	50	VR	Verona	IT	1	42	20050901	20050906	5	Ecchinococcosi cistica altre localizzazioni	M	M	M	CE
253	2005	50	VR	Verona	Romania	2	22	20050725	20050728	3	Echinococcosi epatica non specificata	S	S_M_S	S	CE-Liver
254	2005	50	VR	Verona	IT	2	81	20050511	20050522	11	Echinococcosi epatica non specificata	S	S	S	CE-Liver
255	2005	50	VR	Verona	IT	1	83	20051007	20051031	24	Ecchinococcosi cistica altre localizzazioni	M	M	M	CE
256	2005	50	VR	Verona	Serbia e Montenegro	1	39	20051202	20051213	11	Echinococcosi alveolare epatica	M	M	M	CE-Liver
257	2006	50	VR	Verona	IT	1	37	20060118	20060309	51	echinococcosi epatica non specificata	S	S	S	CE-Liver
258	2006	50	VR	Verona	224	1	39	20060216	20060224	6	echinococcosi epatica non specificata	M	M_S	S	CE-Liver
259	2007	50	VR	Verona	IT	2	58	20070303	20070309	6	echinococcosi cistica epatica	M	M_M	M	CE-Liver
261	2009	50	VR	Verona	IT	2	53	20091202	20091218	16	5111	M		M	npCE-Liver
262	2010	50	VR	Verona	IT	2	65	20100201	20100227	26	echinococcosi epatica non specificata	S	S	S	CE-Liver
263	2011	50	VR	Verona	IT	2	71	20110711	20110722	11	altre e nons pecificate echinococcosi	M	M	M	CE
264	2012	50	VR	Verona	Tunisia	1	37	20120502	20120509	7	echinococcosi epatica non specificata	S	S	S	CE-Liver
265	2013	50	VR	Verona	IT	1	42	20130201	20130218	17	altre e non specificate echinococcosi	S	S	S	CE
268	2014	50	VR	verona	Romania	2	42	20140327	20140401	4	echinococcosi epatica non specificata	S	S	S	CE-Liver
270	2015	50	VR	verona	Marocco	1	43	20150130	20150203	3	V641	M	S	M	CE-Liver
271	2015	50	VR	verona	Marocco	2	41	20150511	20150513	2	5409	S	S	S	CE-Liver
273	2008	50	VI	Vicenza	IT	1	45	20080802	20080811	9	altre e non specificate echinococcosi	M	M_S	S	CE-Liver
276	2016	50	VI	Vicenza	Romania	2	24	20160215	20160223	8	echinococcosi alveolare non specificata	S	S	S	CE-Liver
277	2016	50	VI	Vicenza	IT	2	12	20160314	20160319	5	echinococcosi cistica altre localizazzioni	S	S	S	CE
278	2016	50	VI	Vicenza	IT	1	36	20161012	20161108	6	echinococcosi cistica nn specificata	S	S	S	CE
279	2012	50	VR	Vigasio	Tunisia	2	34	20120612	20120618	6	echinococcosi epatica non specificata	S	S	S	CE-Liver
280	2006	50	PD	Vigodarzere	IT	1	19	20060120	20060227	7	56989	M		M	npCE
281	2006	50	VI	Zanè	Bosnia Erzegovina	2	32	20060509	20060523	14	echinococcosi epatica non specificata	S	S	S	CE-Liver
282	2006	50	PD	Vigonza	IT	2	77	20060423	20060505	12	25072	M		M	npCE-Liver
283	2012	50	VR	Villa Bartolomea	marocco	1	39	20120508	20120510	2	echinococcosi cistica epatica	M	M_M_S	S	CE-Liver
284	2007	50	VR	Villafranca di Verona	IT	1	58	20070328	20070412	14	echinococcosi epatica non specificata	S	S	S	CE-Liver
285	2008	50	VR	Villafranca di Verona	Marocco	2	31	20081205	20081210	5	echinococcosi epatica non specificata	M	M	M	CE-Liver
287	2005	50	PD	Villafranca Padovana	IT	2	67	20050930	20051012	12	5990	M		M	npCE
288	2007	50	PD	Villafranca padovana	IT	1	73	20070430	20070515	15	389	M		M	npCE
289	2011	50	TV	Villorba	IT	2	50	20111003	20111013	10	1533	S		S	npCE-Liver
290	2005	50	TV	Vittorio veneto	Albania	2	73	20050706	20050714	8	Echinococcosi epatica non specificata	S	S	S	CE-Liver
291	2010	50	TV	Vittorio Veneto	Macedonia	1	48	20100119	20100226	7	echinococcosi alveolare epatica	M	M	M	CE-Liver
292	2008	50	TV	Zero Branco	Marocco	1	37	20080215	20080223	8	echinococcosi epatica non specificata	S	S	S	CE-Liver
Note: the meaning of codes and acronyms used in the columns with headings in bold is explained in 'Codes description' work-sheet

## Sheet: Codes description
Code	Description (Italian)	Description (English)	Variables
reg_res	codice regione di residenza	living place (Region)	010 = Piemonte; "020" = Val d'Aosta; "030" = Lombardia; "041" = P.A. di Bolzano; "042" = P.A. di Trento; "050" = Veneto; "060" = Friuli Venezia Giulia; "070" = Liguria; "080" = Emilia Romagna; "090" = Toscana; "100" = Umbria; "110" = Marche; "120" = Lazio; "130" = Abruzzo; "140" = Molise; "150" = Campania; "160" = Puglia; "170" = Basilicata; "180" = Calabria; "190" = Sicilia; "200" = Sardegna
prov_res	codice provincia di residenza	living place (Province)	ISTAT code (http://www.istat.it)
com_res	codice comune di residenza	living place (Municipality)	ISTAT code (http://www.istat.it)
cittad	cittadinanza	nationality	100 = Italian citizenship; ISTAT code (http://www.istat.it) of foreign country of citizenship in all other cases
sesso	sesso del paziente	sex	1 = Male; "2" = Female; "X" = error
età	età in anni	age (years)
data_ric	data di ricovero	admission date	format yyyymmdd
data_dim	data di dimissione	discharge date	format yyyymmdd
gg_deg	giornate di degenza / accessi in day hospital	number of hospitalization days	days
dpr	diagnosi principale	code (ICD9CM) of primary diagnosis	Diagnosis description in Italian (the numeric code of the primary diagnosis is reported for non-primary diagnosis of echinococcosis)
tipo_drg10	tipologia DRG	type of clinical management (medical or surgical)	Based on Diagnosis Related Group (DRG) codes and description, cases were categorised in: S=Surgical M=Medical
		Assigned treatment	S=Surgical M=Medical (in case of subsequent admissions, it may differ from the previous one)
		Cyst localization	CE=primary diagnosis of echinococcosis with undefined localization; CE-Liver=primary diagnosis of liver echinococcosis; CE-Lung=primary diagnosis of lung echinococcosis; npCE= non-primary diagnosis of echinococcosis with undefined localization; npCE-Liver=non-primary diagnosis of liver echinococcosis; npCE-Lung=non-primary diagnosis of lung echinococcosis

## Sheet: Extracted data
Sex	N						Only single admission (hospitalisation days)
males	121	0.517094					Type	N	Avg					Year	Total
females	113	0.482906					CE	14	12.2143					2005	26
Total	234						CE-Liver	75	14.0533					2006	22
							CE-Lung	1	13					2007	19
							TOT Surgical	90	13.7556					2008	18
Age-class	Foreign	Italian	Tot				CE	15	9.73333					2009	21
0-20	15	4	19	0.0811966			CE-Liver	28	11.3929					2010	17
21-60	125	41	166	0.709402			CE-Lung	3	12.3333					2011	18
>60	4	45	49	0.209402			TOT Medical	46	10.913					2012	30
Total	144	90	234				Total	136	12.7941					2013	21
														2014	18
														2015	10
Nationality	Total						Localisation	Surgical	Medical	Tot				2016	14
Albania	6						CE	17	16	33	177	0.75641		Total	234	Incidence rate (n/100.000)
Algeria	1						CE-Liver	99	37	136				Avg	19.5	0.397334
Bosnia Erzegovina	2						CE-Lung	4	4	8				St Dev	5.19615
Burkina Faso	1						npCE	1	16	17	57	0.24359		lower	9.1077	0.18558
Camerun	1						npCE-Liver	8	31	39				upper	29.8923	0.609089
China	1						npCE-Lung		1	1
Ivory Cost	1						Total	129	105	234
Ghana	1							0.551282	0.448718
Guinea	1
Italy	90	0.384615
Kosovo	3
North Macedonia	8
Morocco	55
Mauritania	1
Moldova	14
Romania	29
Serbia	5
Serbia e Montenegro	2
Tunisia	7
ND	5
Total	234

## Sheet: CE cases by year
	Surgical							Medical
						C Total								M Total		Total		Medical
Year	npCE	npCE-Liver	CE	CE-Liver	CE-Lung			npCE	npCE-Liver	npCE-Lung	CE	CE-F	CE-P					npCE	CE
2005		1	1	9	1	12		1	3	1	3	5	1	14		26		5	9
2006				10		10		1	4		2	5		12		22		5	7
2007		1	2	7		10		2	1		2	3	1	9		19		3	6
2008			1	12		13		1	2			2		5		18		3	2
2009			2	11		13		2	2			4		8		21		4	4
2010		1		9		10			4			3		7		17		4	3
2011		2		6	1	9		2	1		4	1	1	9		18		3	6
2012		1	3	16	1	21		4	1		2	2		9		30		5	4
2013		1	2	5		8		1	5		1	6		13		21		6	7
2014		1	1	6		8			6		1	3		10		18		6	4
2015			2	4		6		1	2			1		4		10		3	1
2016	1		3	4	1	9		1			1	2	1	5		14		1	4
Total	1	8	17	99	4	129		16	31	1	16	37	4	105		234		48	57	105
	npCE_surgical		96% (99/103) to CE-Liver and 4% (4/103) to CE-Lung	CE-Liver_surgical	CE-Lung_surgical			npCE_medical			CE_medical
