# Supplementary material for: A One-Health evaluation of the burden of cystic echinococcosis and its prevention costs: Case study from a hypo-endemic area in Italy
Source: One Health. 2021 Aug 30;13:100320. doi: 10.1016/j.onehlt.2021.100320 (PMC8413884; doi:10.1016/j.onehlt.2021.100320)
Supplement: Supplementary file 2 — Supplementary material S2 Human costs. [file mmc2.xlsx]

## Sheet: 1. CE liver - surgical
	Abdominal surgery of liver echinococcosis (DRG 192) - (€ 2019)			Public cost		Private cost		Social cost
		Description	Nr	Unit cost	Total cost	Unit cost	Total cost	Days	Unit cost4	Total cost
				€	€	€	€	nr	€	€
	Pre-hospitalisation costs (Diagnosis)	Medical examination, abdominal ultrasound, specific serology, chest X-ray	1	80.785	80.785	102.453	102.453	1	129.455	129.455
	Hospitalization costs (Surgery and post-surgery)	DRG 192 - Pancreas, liver and shunt surgery without complications or comorbidities	1	8464.29	8464.29	0		13.4	129.455	1734.7
	Post-hospitalization costs (Post-surgery therapy and follow-up visits)	Albendazole 30 days, at home1	20	5.0183	100.366	2.14	42.8	0
		Liver enzymatic profile, at day 15	1	0		12.2515	12.2515	1	129.455	129.455
		Complete blood cell count	1	0		4.387	4.387	0
		Abdominal ultrasound (at month 6,12, 24, 36, 48, 52)	6	80.785	484.71	38.6805	232.083	6	129.455	776.73
	Loss of productivity due to disability		Disability rate					Months	Unit cost4	Total cost
		80% for 1 month2	0.8					1	2726.65	2181.32
		20% for 1 year2	0.2					12	2726.65	6543.95
		10% for 4 years3	0.1					48	2726.65	13087.9
	Total €	34107.6	of which:	Public:	9130.15	Private:	393.974	Productivity loss:		24583.5
	Note:	1) 1 package of albendazole costs €7.16 (€ 2019), of which €5.02 covered by the Regional public health system and €2.14 by the patient
		2) Disability rates are derived from Budke et al., 2006
		3) Disability rates are derived and adapted from Salomon et al. 2015
		4) Table for daily and monthly inhabitant GDP calculation (€ 2019) - based on data found in worksheet 'Annex 1'
	A	GPD/inahbitant, average 2005-2016 (€ 2019)	32719.8
	B	Working days/year, average 2005-2016 (nr)	252.75
	C	GPD/inhab/day (€ 2019) (B/A)	129.455
	D	Working days/week (nr)	5
	E	Working weeks/year (nr) (B/D)	50.55
	F	Working weeks per month (nr) (E/12)	4.2125
	G	Working days/month (nr) (DxF)	21.0625
	H	GDP/inhabitants/month (€ 2019) (CxG)	2726.65
	I	Coversion rate €2011 into € 2019	1.07

## Sheet: 2. CE lung - surgical
	Thoracic surgery of lung echinococcosis (DRG 075) - (€ 2019)			Public cost		Private cost		Social cost
		Description	Nr	Unit cost	Total cost	Unit cost	Total cost	Days	Unit cost4	Total cost
				€	€	€	€	nr	€	€
	Pre-hospitalisation costs (Diagnosis)	Medical examination, abdominal ultrasound, specific serology, chest X-ray	1	80.785	80.785	102.453	102.453	1	129.455	129.455
	Hospitalization costs (Surgery and post-surgery)	DRG 075 - Major thoracic surgery	1	10736.1	10736.1	0		13.4	129.455	1734.7
	Post-hospitalization costs (Post-surgery therapy and follow-up visits)	Albendazole 30 days, at home1	20	5.0183	100.366	2.14	42.8	0
		Liver enzymatic profile, at day 15	1	0		12.2515	12.2515	1	129.455	129.455
		Complete blood cell count	1	0		4.387	4.387	0
		Chest X-ray (at month 12, 36, 52)	3	0		26.9105	80.7315	3	129.455	388.365
	Loss of productivity due to disability		Disability rate					Months	Unit cost4	Total cost
		80% for 1 month2	0.8					1	2726.65	2181.32
		20% for 1 year2	0.2					12	2726.65	6543.95
		10% for 4 years3	0.1					48	2726.65	13087.9
	Total €	35355	of which:	Public:	10917.2	Private:	242.623	Productivity loss:		24195.1
	Note:	1) 1 package of albendazole costs €7.16 (€ 2019), of which €5.02 covered by the Regional public health system and €2.14 by the patient
		2) Disability rates are derived from Budke et al., 2006
		3) Disability rates are derived and adapted from Salomon et al. 2015
		4) Table for daily and monthly inhabitant GDP calculation (€ 2019) - based on data found in worksheet 'Annex 1'
	A	GPD/inahbitant, average 2005-2016 (€ 2019)	32719.8
	B	Working days/year, average 2005-2016 (nr)	252.75
	C	GPD/inhab/day (€ 2019) (B/A)	129.455
	D	Working days/week (nr)	5
	E	Working weeks/year (nr) (B/D)	50.55
	F	Working weeks per month (nr) (E/12)	4.2125
	G	Working days/month (nr) (DxF)	21.0625
	H	GDP/inhab/month (€ 2019) (CxG)	2726.65
	I	Coversion rate €2011 into € 2019	1.07

## Sheet: 3. CE - medical
	Medical treatment of primary diagnosis of CE cases (DRG 423) - (€ 2019)			Public cost		Private cost		Social cost
		Description	Nr	Unit cost	Total cost	Unit cost	Total cost	Days	Unit cost3	Total cost
				€	€	€	€	nr	€	€
	Pre-hospitalisation costs (Diagnosis)	Medical examination, abdominal ultrasound, specific serology, chest X-ray	1	80.785	80.785	102.453	102.453	1	129.455	129.455
	Hospitalization costs (Surgery and post-surgery)	DRG 423 - other diagnoses concerning infectious and parasitic diseases	1	2792.57	2792.57	0	0	10.1	129.455	1307.5
	Post-hospitalization costs (Post-surgery therapy and follow-up visits)	Albendazole 30 days, at home1	120	5.0183	602.196	2.14	256.8	0
		Complete blood cell count (at month 0.5,1,2,3,4,5,6 )	7	0		12.2515	85.7605	1	129.455	129.455
		Liver enzymatic profile (at month 0.5,1,2,3,4,5,6)	7	0		4.387	30.709	0
		Abdominal ultrasound (at month 6,12, 24, 36, 48, 52)	6	80.785	484.71	38.6805	232.083	6	129.455	776.73
	Loss of productivity due to disability		Disability rate					Months	Unit cost3	Total cost
		10% for 6 months2	0.1					6	2726.65	1635.99
		1 % for 5 years2	0.01					60	2726.65	1635.99
										0
	Total €	10283.2	of which:	Public:	3960.26	Private:	707.805	Productivity loss:		5615.11
	Note:	1) 1 package of albendazole costs €7.16 (€ 2019), of which €5.02 covered by the Regional public health system and €2.14 by the patient
		2) Disability rates are derived and adapted from Salomon et al. 2015
		3) Table for daily and monthly inhabitant GDP calculation (€ 2019) - based on data found in worksheet 'Annex 1'
	A	GPD/inahbitant, average 2005-2016 (€ 2019)	32719.8
	B	Working days/year, average 2005-2016 (nr)	252.75
	C	GPD/inhab/day (€ 2019) (B/A)	129.455
	D	Working days/week (nr)	5
	E	Working weeks/year (nr) (B/D)	50.55
	F	Working weeks per month (nr) (E/12)	4.2125
	G	Working days/month (nr) (DxF)	21.0625
	H	GDP/inhab/month (€ 2019) (CxG)	2726.65
	I	Coversion rate €2011 into € 2019	1.07

## Sheet: 4. np_CE - surgical
	Surgical treatment of non-primary diagnosis of CE cases (DRG 468) - (€ 2019)			Public cost		Private cost		Social cost
		Description	Nr	Unit cost	Total cost	Unit cost	Total cost	Days	Unit cost4	Total cost
				€	€	€	€	nr	€	€
	Pre-hospitalisation costs (Diagnosis)	Medical examination, abdominal ultrasound, specific serology, chest X-ray	1	80.785	80.785	102.453	102.453	1	129.455	129.455
	Hospitalization costs (Surgery and post-surgery)	DRG 468 - Extended surgery not correlated with primary diagnosis	1	7083.2	7083.2	0		13.4	129.455	1734.7
	Post-hospitalization costs (Post-surgery therapy and follow-up visits)	Albendazole 30 days, at home1	20	5.0183	100.366	2.14	42.8	0
		Liver enzymatic profile, at day 15	1	0		12.2515	12.2515	1	129.455	129.455
		Complete blood cell count	1	0		4.387	4.387	0
		Abdominal ultrasound (at month 6,12, 24, 36, 48, 52)	6	80.785	484.71	38.6805	232.083	6	129.455	776.73
	Loss of productivity due to disability		Disability rate					Months	Unit cost4	Total cost
		80% for 1 month2	0.8					1	2726.65	2181.32
		20% for 1 year2	0.2					12	2726.65	6543.95
		10% for 4 years3	0.1					48	2726.65	13087.9
	Total €	32726.5	of which:	Public:	7749.06	Private:	393.974	Productivity loss:		24583.5
	Note:	1) 1 package of albendazole costs €7.16 (€ 2019), of which €5.02 covered by the Regional public health system and €2.14 by the patient
		2) Disability rates are derived from Budke et al., 2006
		3) Disability rates are derived and adapted from Salomon et al. 2015
		4) Table for daily and monthly inhabitant GDP calculation (€ 2019) - based on data found in worksheet 'Annex 1'
	A	GPD/inahbitant, average 2005-2016 (€ 2019)	32719.8
	B	Working days/year, average 2005-2016 (nr)	252.75
	C	GPD/inhab/day (€ 2019) (B/A)	129.455
	D	Working days/week (nr)	5
	E	Working weeks/year (nr) (B/D)	50.55
	F	Working weeks per month (nr) (E/12)	4.2125
	G	Working days/month (nr) (DxF)	21.0625
	H	GDP/inhab/month (€ 2019) (CxG)	2726.65
	I	Coversion rate €2011 into € 2019	1.07

## Sheet: 5. np_CE - medical
	Medical treatment of non-primary diagnosis of CE cases - (€ 2019)			Public cost		Private cost		Social cost
		Description	Nr	Unit cost	Total cost	Unit cost	Total cost	Days	Unit cost3	Total cost
				€	€	€	€	nr	€	€
	Diagnosis	Medical examination, abdominal ultrasound, specific serology, chest X-ray	1	80.785	80.785	102.453	102.453	1	129.455	129.455
	Therapy at home	Albendazole 30 days, at home1	120	5.0183	602.196	2.14	256.8	0
	Follow-up exams	Complete blood cell count (at month 0.5,1,2,3,4,5,6 )	7	0		4.387	30.709	7	129.455	906.185
		Liver enzymatic profile (at month 0.5,1,2,3,4,5,6)	7	0		12.2515	85.7605
		Abdominal ultrasound (at month 6,12, 24, 36, 48, 52)	6	80.785	484.71	38.6805	232.083	6	129.455	776.73
	Loss of productivity due to disability		Disability rate					Months	Unit cost3	Total cost
		10% for 6 months2	0.1					6	2726.65	1635.99
		1 % for 5 years2	0.01					60	2726.65	1635.99
	Total €	6959.84	of which:	Public:	1167.69	Private:	707.805	Productivity loss:		5084.35
	Note:	1) 1 package of albendazole costs €7.16 (€ 2019), of which €5.02 covered by the Regional public health system and €2.14 by the patient
		2) Disability rates are derived and adapted from Salomon et al. 2015
		3) Table for daily and monthly inhabitant GDP calculation (€ 2019) - based on data found in worksheet 'Annex 1'
	A	GPD/inahbitant, average 2005-2016 (€ 2019)	32719.8
	B	Working days/year, average 2005-2016 (nr)	252.75
	C	GPD/inhab/day (€ 2019) (B/A)	129.455
	D	Working days/week (nr)	5
	E	Working weeks/year (nr) (B/D)	50.55
	F	Working weeks per month (nr) (E/12)	4.2125
	G	Working days/month (nr) (DxF)	21.0625
	H	GDP/inhab/month (€ 2019) (CxG)	2726.65
	I	Coversion rate €2011 into € 2019	1.07

## Sheet: Annex 1
	GDP/inhabitant in Veneto from 2005 to 2016
	Anno	GDP/inhabitant (€)	Conversion rate to 2019	GDP/inhabitant (€ 2019)	Working days	GDP/inhab per working day ( € 2019)
	2005	28778.4	1.204	34649.2	252	137.497
	2006	29600	1.181	34957.6	250	139.83
	2007	30589.3	1.161	35514.2	253	140.372
	2008	30273.4	1.124	34027.3	253	134.495
	2009	29003.5	1.116	32367.9	254	127.433
	2010	29426.9	1.099	32340.1	255	126.824
	2011	30355.3	1.07	32480.1	253	128.38
	2012	29718.7	1.039	30877.7	253	122.046
	2013	29630.9	1.027	30430.9	253	120.28
	2014	30083.5	1.025	30835.5	251	122.851
	2015	30713.5	1.026	31512.1	254	124.063
	2016	31786.2	1.027	32644.4	252	129.541
	Average	29996.6		32719.8	252.75	129.455
	Source
	Own elaboration on ISTAT data (Conti e aggregati economici territoriali), on line query at http://dati.istat.it/

## Sheet: Costs by year and EC types
	Costs for clinical management of CE cases by year (€ 2019)
			1. Surgical therapies									2. Medical therapies
		CE type:	npCE - npCE Liver	CE		CE-Liver	CE-Lung				EC type:	npCE-npCE Liver-npCE Lung	CE-CE Liver-CE Lung
	Assignement:		npCE surgical	CE-Liver	CE-Lung	CE-Liver	CE-Lung	Total		Assignement:		npCE medical	CE Medical	Total
	Assignement rate:		-	0.96	0.04	-	-
		2005	32726.5	32743.3	1414.2	306969	35355	409208			2005	34799.2	92548.6	127348			536556
		2006	0	0	0	341076	0	341076			2006	34799.2	71982.3	106781			447858
		2007	32726.5	65486.7	2828.4	238753	0	339795			2007	20879.5	61699.1	82578.6			422374
		2008	0	32743.3	1414.2	409292	0	443449			2008	20879.5	20566.4	41445.9			484895
		2009	0	65486.7	2828.4	375184	0	443499			2009	27839.4	41132.7	68972.1			512471
		2010	32726.5	0	0	306969	0	339695			2010	27839.4	30849.5	58688.9			398384
	Years	2011	65453.1	0	0	204646	35355	305454		Years	2011	20879.5	61699.1	82578.6			388032
		2012	32726.5	98230	4242.6	545722	35355	716276			2012	34799.2	41132.7	75931.9			792208
		2013	32726.5	65486.7	2828.4	170538	0	271580			2013	41759	71982.3	113741			385321
		2014	32726.5	32743.3	1414.2	204646	0	271530			2014	41759	41132.7	82891.8			354422
		2015	0	65486.7	2828.4	136431	0	204746			2015	20879.5	10283.2	31162.7			235908
		2016	32726.5	98230	4242.6	136431	35355	306985			2016	6959.84	41132.7	48092.6			355077
		Total	294539	556637	24041.4	3.37666e+06	141420	4.39329e+06			Total	334072	586141	920214		Total	5.31351e+06
							Average cost per year	366108					Average cost per year	76684.5		Average cost per year	442792
							Average cost per case	34056.5					Average cost per case	8763.94		Stand Dev	136359
																Lower cost estimate per year	170074
																Upper cost estimate per year	715510
