# Supplementary material for: A One-Health evaluation of the burden of cystic echinococcosis and its prevention costs: Case study from a hypo-endemic area in Italy
Source: One Health. 2021 Aug 30;13:100320. doi: 10.1016/j.onehlt.2021.100320 (PMC8413884; doi:10.1016/j.onehlt.2021.100320)
Supplement: Supplementary file 3 — Supplementary material S3 Animal costs. [file mmc3.xlsx]

## Sheet: 1. Disposal costs cattle
	Cost of offal disposal sheep (foregon income and disposal cost) (€2019)
	Year	Slughtered dairy cattle (1) (nr)	Prevalence (2)	Infected cows (nr)	Average bovine liver weigth (3)	Liver price (4)	Foregone income due to unsold livers	Unit cost for offal disposal (5)	Average bovine liver weigth (3)	Average bovine lungs weight (3)	Cost of organ destruction
					Kg	€2019/kg	€2019	€2019/kg	Kg	Kg	Total cost (€2019)
	formula (as in the paper)	Nbsl	Cebprev		Wbli	Pbl	(1) KB1 = (Nbsl*Cebprev) * Wbli * Pbl	Kdisp	Wbli	Wblu	(2) KB2 = (Wbli + Wblu) * Kdisp * Nbsl * CEbprev
	formula (internal to excel)	A	B	C (=AxB)	D	E	F (= C x D x E)	G	H	I	L = (C*(H+I))*G
	2014	55739	0.0017	94.7563	5.86	2.83	1571.42	0.44	5.86	3.34	383.574
	2015	60095	0.0017	102.161	5.86	2.83	1694.23	0.44	5.86	3.34	413.55
	2016	60740	0.0017	103.258	5.86	2.83	1712.41	0.44	5.86	3.34	417.988
	2017	60846	0.0017	103.438	5.86	2.83	1715.4	0.44	5.86	3.34	418.718
	Average (avg)	59355		100.903	5.86		1673.36		5.86	3.34	408.457
	Uncertainty
	Standard Deviation (SD)	2433.4			0.83916			0	0.83916	0.580608
	Lower (avg-2*SD or SE)	54488.2	0.0016	87.1811	4.18168	2.38	867.661	0.44	4.18168	2.17878	243.985
	Upper (avg+2*SD or SE)	64221.8	0.0019	122.021	7.53832	3.28	3017.06	0.44	7.53832	4.50122	646.396
	1) Nr of slaughtered dairy cows in and outside Veneto according to the National Information System (https://www.vetinfo.sanita.it/) (see Annex 1)
	2) Based on value reprted in Cassini et al., 2014 (0.33%), corrected considering an estimated denominator of 266,880 (﻿142,488x1.873). 142,488 is the denominator used in (Cassini et al., 2014) and 1.873 is the by the ratio between total slaughtered dairy cattle and that slaughtered in Veneto, according to data provided by the National Information System.
	3) Average liver (5.86 Kg) and lungs weight (3.34 Kg) are based on Sweet and Graves, 1939, and transformed from pound to kg according the ratio 1kg=0.4536pound
	4) Average, lower and upper price of bovine liver according to Camera di Commercio, Torino, https://www.to.camcom.it/consultazione-listini-prezzi and converted according to the average rate 2014-2017
	5) Cost of liver disposal is based on Poglayen et al. 2017 (0.40 €/kg), and then transformed in €2019 using the 2010 Conversion rate (1.0988) = 0,44 €/kg
		pound	kg
	liver average	12.91	5.85598
	liver st dev	1.85	0.83916
	lungs average	7.36	3.3385
	lungs st dev	1.28	0.580608
	Conversion rate to € 2019 - Source: ISTAT, national price index at consumption level, ISTAT, https://www.istat.it/it/archivio/30440
	Year	Conversion rate
	2014	1.025
	2015	1.026
	2016	1.027
	2017	1.016
	avg	1.0235

## Sheet: 2. Productivity loss cattle
	Productivity losses cattle (€2019)
	Year	Milk production (1) (q)	Overall milk production (hl)	Prevalence (2)	Milk potentially produced by infected cattle (hl)	Productivity reduction (3) Lmilk (hl)			Millk price (4) (€/hl)	Loss in milk production (€)	Loss in milk production (€2019)
						avg	0.0725
	formula (as in the paper)		Qmilk	CEbprev		Qmilk * CEbprev * Lmilk				(3) KB3 = Qmilk * CEbprev * Lmilk * Pmilk
	formula (internal to excel)	A	B (= A*0.971)	C	D (= C x B )			G (= D x 7.3%)	H	I = (H x G)
	2014	10093060	9.80036e+06	0.0017	16660.6			1207.89	41.39	49994.8	51244.6
	2015	9984976	9.69541e+06	0.0017	16482.2			1194.96	35.74	42707.9	43818.3
	2016	10316484	1.00173e+07	0.0017	17029.4			1234.63	42.87	52928.7	54357.8
	2017	10539492	1.02338e+07	0.0017	17397.5			1261.32	41.45	52281.8	53118.3
	Average	10233503	9.93673e+06		16892.4			1224.7	40.3625	49478.3	50634.7
	Uncertainty
	Standard Deviation (SD)		239166						3.15666
	Lower (avg-2*SD or SE)		9.4584e+06	0.0016	15133.4	lower	0.025	378.336	34.0492	12882	13184.8
	Upper (avg+2*SD or SE)		1.04151e+07	0.0019	19788.6	upper	0.12	2374.63	46.6758	110838	113443
	1) Overall milk production in Veneto Region in 100 Kg (quintals - q) - Source: ISTAT (http://dati.istat.it/)
	2) Based on value reprted in Cassini et al., 2014 (0.33%), corrected by the ratio between the slaughtering in Veneto and total slaughtering (0.543) during the period 2014/2017 (see Annex 1). Based on this calculation, prevalence estimation is 0.18%
	3) Reduction in milk production in bovines was estimated to be in the range of 2.5-12% (avg 7.3%), based on Cardona et al., 2013.
	4) Average price of raw milk in Verona market (Veneto) - Source: CLAL (https://www.clal.it/index.php?section=latte_vero) and converted to €2019
	Year	€/hl
	2014	41.39
	2015	35.74
	2016	42.87
	2017	41.45
	Conversion rate to € 2019 - Source: ISTAT, national price index at consumption level, ISTAT, https://www.istat.it/it/archivio/30440
	Year	Conversion rate
	2014	1.025
	2015	1.026
	2016	1.027
	2017	1.016
	avg	1.0235

## Sheet: 3. Disposal costs sheep
	Cost of offal disposal sheep (€2019)
	Year	Nr of slgh sheep (1)	Prevalence (2)	Nr infected animals	Weight sheep liver (kg) (3)	Weight sheep lung (kg) (3)	Unit cost for offal disposal (€2019/kg) (4)	Cost for organ destruction (€2019)
	formula (as in the paper)	Nosl	CEoprev		Woli	Wolu	Kdisp	(4) KO1 = (Woli + Wolu) * Kdisp * Nosl * CEoprev
	formula (internal to excel)	A	B	C (=AxB)	D	E	F	G (=((CxD)+(CxE))xF)
	2014	1653	0.0604998	100.006	0.72	0.45	0.43952	51.427
	2015	2754	0.0604998	166.616	0.72	0.45	0.43952	85.6805
	2016	2273	0.0604998	137.516	0.72	0.45	0.43952	70.716
	2017	3617	0.0604998	218.828	0.72	0.45	0.43952	112.53
	Average	2574.25		155.742	0.72	0.45		80.0883
	Uncertainty
	Standard Deviation (SD)	828.471			0	0	0
	Lower (avg-2*SD or SE)	917.309	0.051	46.7827	0.72	0.45	0.44	24.0838
	Upper (avg+2*SD or SE)	4231.19	0.07	296.183	0.72	0.45	0.44	152.475
	1) Nr of slaughtered sheeps in and outside Veneto according to the National Information System (https://www.vetinfo.sanita.it/) (see Annex 2)
	2) Prevalence = 6,05%, resulting from the overall prevalence calculated by the slaughterhouses survey (see Annex 3)
	3) Average weight of sheep liver (0.72 Kg) and sheep lungs (0.45 Kg) are based on Upton, 2008
	4) Cost of liver disposal is based on Poglayen et al. 2017 (0.40 €/kg), and then transformed in €2019 using the 2010 Conversion rate (1.0988) = 0,44 €/kg Source: ISTAT ( https://www.istat.it/it/archivio/30440)

## Sheet: 4. Productivity losses sheep
	Productivity losses sheep (€2019)
		Nr of slgh sheep (1)	Weight of carcass of adult sheep (2)	Carcass weight of all slaughtered sheep (Kg)	Prevalence (3)	Productivity reduction (4) Lmeat (Kg)			Price (5)	Productivity loss (€2019)
						avg	0.1125
	formula (as in the paper)			Qmeat	CEprev	Qmeat * CEoprev * Lmeat			Pmeat	(5) KO2 = Qmeat * CEoprev * Lmeat * Pmeat
	formula (internal to excel)	A	B	C (=A*B)	D			E (=CxDx11.3%)	(F)	(G=ExF)
	2014	1653	27.2	44961.6	0.0604998			306.019	1.02	312.139
	2015	2754	27.2	74908.8	0.0604998			509.846	1.02	520.043
	2016	2273	27.2	61825.6	0.0604998			420.799	1.02	429.215
	2017	3617	27.2	98382.4	0.0604998			669.613	1.02	683.005
	Average	2574.25	27.2	70019.6	0.0604998			476.569	1.02	486.101
	Uncertainty
	Standard Deviation (SD)	828.471	2.6
	Lower (avg-2*SD or SE)	917.309	22	20180.8	0.051	lower	0.025	25.7305	0.97	24.9586
	Upper (avg+2*SD or SE)	4231.19	32.4	137091	0.07	upper	0.2	1919.27	1.07	2053.62
	1) Nr of slaughtered sheeps in and outside Veneto according to the National Information System (https://www.vetinfo.sanita.it/) (see Annex 2)
	2) Average weight of adult sheep carcass (dead weight) after slaughtering in the period 2014-2017 in Italy was calculated to be 27.2 kg - Source: ISTAT (http://dati.istat.it/)
	Year	Carcass weight
	2014	24.4
	2015	30
	2016	25.6
	2017	28.8
	Average	27.2
	Standard Deviation	2.63312
	3) Prevalence = 6,05%, resulting from the overall prevalence calculated by the slaughterhouses survey (see Annex 3)
	4) Reduction in growth in ovine was estimated to be in the range of 2.5-20.0% (avg 11.3%), based on Cardona et al., 2013.
	5) Average, lower and upper price for 1 kg sheep meat according to Commercial Chamber (https://www.fe.camcom.it/servizi/prezzi/listini-prezzi-ingrosso) 2014-2017 and onverted in €2019 according to the average rate 2014-2017 (1.024)

## Sheet: Annex 1
	Source: National Information System (https://www.vetinfo.sanita.it/)
	Year	Area of slaughtering	N slaughterhouse	Total N bovines	N dairy cattle (females >24 months)
	2014	Outside Veneto	162	213596	23187
		In Veneto	102	515530	32552
		Total	264	729126	55739
	2015	Outside Veneto	147	209462	29190
		In Veneto	98	514153	30905
		Total	245	723615	60095
	2016	Outside Veneto	146	201282	29433
		In Veneto	95	553277	31307
		Total	241	754559	60740
	2017	Outside Veneto	121	200759	28821
		In Veneto	93	576036	32025
		Total	214	776795	60846
	Average	Outside Veneto	144	206275	27657.8
		In Veneto	97	539749	31697.2
		Total	241	746024	59355
	Ratio between total dairy cattle slaughtered (F18) and slaughtered in Veneto (F17)=				1.87256

## Sheet: Annex 2
	Source: National Information System (https://www.vetinfo.sanita.it/)
	Year	Area of slaughtering	N slaughterhouse	N adult sheep	N group young sheep
	2014	Outside Veneto	24	629	1978
		In Veneto	44	1024	2124
		Total	68	1653	4102
	2015	Outside Veneto	21	1286	2383
		In Veneto	48	1468	2712
		Total	69	2754	5095
	2016	Outside Veneto	26	872	2040
		In Veneto	52	1401	3321
		Total	78	2273	5361
	2017	Outside Veneto	22	1792	1945
		In Veneto	47	1825	2641
		Total	69	3617	4586
	Average	Outside Veneto	23.25	1144.75	2086.5
		In Veneto	47.75	1429.5	2699.5
		Total	71	2574.25	4786

## Sheet: Annex 3
			2014			2015			2016			2017
	Area	Slaughterhouse ID	N sheep slaught.	N sheep CE pos	Prev (%)	N sheep slaught.	N sheep CE pos	Prev (%)	N sheep slaught.	N sheep CE pos	Prev (%)	N sheep slaught.	N sheep CE pos	Prev (%)
	Outside Veneto	2425M										198	0	0
		1820M										146	0	0
		2585M				27	0	0	154	0	0	198	0	0
		2568M	67	31	0.462687	165	16	0.0969697	248	36	0.145161
	In Veneto	1875M							237	0		298	0
		K5A6N							170	0		263	0
		P9W5J										110	55
	Total		67	31	0.462687	192	16	0.0833333	809	36	0.0444994	1213	55	0.0453421
	Total (4 years)											2281	138	0.0604998
